# Supplementary material for: Effect modification of FADS2 polymorphisms on the association between breastfeeding and intelligence: results from a collaborative meta-analysis
Source: Int J Epidemiol. 2018 Dec 11;48(1):45–57. doi: 10.1093/ije/dyy273 (PMC6380307; doi:10.1093/ije/dyy273)
Supplement: Supplementary Tables [file dyy273_supplementary_tables.xlsx]

## Sheet: Supplementary Table 1
Supplementary Table 1. Studies included in the meta analysis.
Study characteristics										Description of main variables
Name	Short name	PubMed ID(s) of key paper(s) describing the study	Design	Population-based study	Country of study participants	Continental region of study participants	Mean year of birth of study participants	Multi-ethnic study	If multi-ethnic: definition of ancestry groups	Collection of breastfeeding information	If retrospectively: mean age of the study participants (offspring)	Cognitive measure	Subtests included	Description of maternal education	Description of maternal cognitive measure	Generation of the genetic data
1982 Pelotas Birth Cohort	1982Pelotas	16373375; 25733577	Prospective cohort	Yes	Brazil	South America	1982	Yes	Based on genome-wide genotyping data and reference panels from HapMap and HGDP, the software ADMIXTURE was used to estimate individual-level proportions of European, African and Native American ancestries. Individuals were classified as European if presenting at least 85% of European ancestry.	Retrospectively	1.6 years for 95% of the sample, and 3.5 years for 5% of the sample. Overall mean: 1.7 years.	Wechsler Adult Intelligence Scale (3rd version).	Arithmetic, digit symbol, similarities and picture completion	Complete years of education. Offspring age: 0 (measured at offspring birth).	Not available	Illumina HumanOmni2.5-8v1 array. QC: SNPs excluded if call rate <95%, Hardy–Weinberg P<1E−7 or monomorphic. Samples excluded if there were sex mismatches (heterozygosity threshold: 0.02), heterozygosity rate outside the range of median ± 1.5 x IQR, missingness >3% and cryptic relatedness (kinship>0.1, as described elsewhere). Imputation: pre-phasing using SHAPEIT and imputation using IMPUTE2 (ref…
Avon Longitudinal Study of Parents and Children	ALSPAC	22507742	Prospective cohort	Yes	UK	Europe	1991	No	Not applicable	Prospectively	Not applicable	Wechsler Intelligence Scale for Children.	Information, similarities, arithmetic, vocabulary, comprehension, picture completion, coding, picture arrangement, block design, object assembly.	Highest level of education coded using ISCED Offspring age: 0 (measured at offspring birth).	Verbal fluency test score included in analysis. The following tests are available: logic memory, digit backwards, digit symbol coding, verbal fluency, spot the word available	Illumina HumanHap550 quad array. QC: SNPs exlcuded if call rate<95%, Hardy-Weinberg P<E-7, or monomorphis. Samples excluded if there were sex mismatches, minimal or excessive heterozygosity, and cryptic relatedness (IBD>0.1, as described elsewhere). Imputation: pre-phasing using SHAPEIT and imputation using IMPUTE2 v2.2.2 (reference panel: Haplotype Reference Consortium (HRC) panel pre-release 20…
UK Biobank (Genotyping platform: Axiom)	Biobank_Axiom	25826379	Prospective cohort	No Volunteer sample.	UK	Europe	1951	No	Not applicable	Retrospectively	56.86 years	This is a simple unweighted sum of the number of correct answers given to the 13 fluid intelligence questions. Participants who did not answer all of the questions within the allotted 2 minute limit are scored as zero for each of the unattempted questions.	Numeric addition test, arithmetic sequence recognition, antonym, square sequence recognition, subset inclusion logic, identify largest number, word interpolation, positional arithmetic, family relationship calculation, conditional arithmetic, synonym, chained arithmetic, concept interpolation.	Not aviailable	Not aviailable	UK Biobank Axiom (Affymetrix) genotyping array (800k markers) QC: SNPs excluded if call rate<99%, Hardy-Weinberg P<E-7, or monomorphic. Imputation: pre-phasing using SHAPEIT3 and imputation using IMPUTE2 (reference panel: Haplotype Reference Consortium (HRC) panel pre-release 2015). Restrcited to those of European genetic ancestry.
UK Biobank (Genotyping platform: BiLEVE)	Biobank_BiLEVE	25826379	Prospective cohort	No Volunteer sample.	UK	Europe	1951	No	Not applicable	Retrospectively	57.04 years	This is a simple unweighted sum of the number of correct answers given to the 13 fluid intelligence questions. Participants who did not answer all of the questions within the allotted 2 minute limit are scored as zero for each of the unattempted questions.	Numeric addition test, arithmetic sequence recognition, antonym, square sequence recognition, subset inclusion logic, identify largest number, word interpolation, positional arithmetic, family relationship calculation, conditional arithmetic, synonym, chained arithmetic, concept interpolation.	Not aviailable	Not aviailable	UK BiLEVE array. QC: SNPs exlcuded if call rate<99%, Hardy-Weinberg P<E-7, or monomorphis. Imputation: pre-phasing using SHAPEIT3 and imputation using IMPUTE2 (reference panel: Haplotype Reference Consortium (HRC) panel pre-release 2015). Restrcited to those of European genetic ancestry.
Copenhagen Prospective Study on Asthma in Childhood 2010	COPSAC2010	24118234; 26581916	Prospective cohort	No The study catchment area was Zealand, an island in the eastern part of Denmark, including the capital Copenhagen. Pregnant women were recruited by a monthly surveillance of reimbursement to general practitioners for the mandatory pregnancy visit. They received an invitation by posted mail to contact the clinic during 2008–2010. Exclusion criteria were gestational age (at recruitment) above wee…	Denmark	Europe	2010	No	Not applicable	Prospectively	Not applicable	Bayley Scales of Infant and Toddler Development (BSID-III).	Sensorimotor development, exploration and manipulation, object relatedness, concept formation, memory	Complete years of education. Offspring age: 2-3 years.	Not available	Illumina HumanOmniExpressExome bead chip array. QC: SNPs excluded if call rate <95%, Hardy–Weinberg P<1E−6 or monomorphic. Samples excluded if there were sex mismatches , heterogeneity (<0.28 or >0.38) and sample relatedness (duplicates and monozygotic twins). Imputation: pre-phasing using SHAPEIT and imputation using IMPUTE2 (reference panel 1000 Genomes Phase I Version 3 -June 2014 release).
Dunedin Multidisciplinary Health and Development Study	DMHDS	17984066	Prospective cohort	Yes	New Zealand	Pacific	1972	No	Not applicable	Retrospectively	3 years	Wechsler Intelligence Scale for Children (Revised).	Information, Similarities, Arithmetic, Picture Completion, Block Design, Object Assembly and Digit Symbol	Not available	Mother's IQ was assessed with the SRA verbal test (Thurstone & Thurstone, 1973) administered to the sample mothers when the children were 3 years old.	The two FADS2 polymorphisms were genotyped using manufacturer recommended protocols on the AB7900 TaqMan platform. The following functionally tested, made-to-order SNP genotyping assays from Appliedbiosystems were used: rs174575 C___2575522_20, rs1535 C___2575527_10.
Generation R Study	GenerationR	20967563; 23086283; 25527369	Prospective cohort	Yes	Netherlands	Europe	2004	Yes	To characterize the genetic ancestry of the children in the Generation R Study, all samples passing QC procedures were merged with the three genotyped panels from the HapMap Phase II release 22 build 36 including: Northwestern Europeans (CEPH collection or CEU), Sub-saharan West Africans (Yoruba or YRI) and Asians (Han Chinese from Beijing or CHB, and Japanese from Tokyo or JPT) using only indepe…	Prospectively	Not applicable	Snijders-Oomen Non-verbal intelligence test—Revised (SON-R 2.5–7).	Mosaics and Categories	Completed levels of education according to Dutch educational system. Level of maternal education was established by questionnaire at enrollment	Maternal intelligence was assessed when she accompanied the child in the visit to the research centre, at the age of 6 years, using a computerised Ravens Advanced Progressive Matrices Test, set I. This set consists of 12 items and has been shown to be a reliable and valid short form of the Raven’s Progressive Matrices to assess non-verbal cognitive ability parallel to child non-verbal IQ.	Illumina HumanHap 610 or 660 Quad chips (Illumina Inc., San Diego, USA). If SNPs were not directly genotyped, we used MACH (version 1.0.15) software to impute genotypes using the HapMap II CEU (release 22) as reference set or SNPs were genotyped using the same method as the parents. Samples were excluded in case of low sample call rate (<97.5 %).
INMA (INfancia y Medio Ambiente - Environment and Childhood)	INMA	21471022	Prospective cohort	No Criteria for inclusion of the mothers were: (i) to be resident in one of the study areas, (ii) to be at least 16 years old, (iii) to have a singleton pregnancy, (iv) to not have followed any programme of assisted reproduction, (v) to wish to deliver in the reference hospital and (vi) to have no communication problems.	Spain (from 4 regions: Menorca (Balearic islands), Valencia, Sabadell (Catalonia), Gipuzkoa)	Europe	2003	No	Not applicable	Retrospectively	Questionnaire at 6 months and at 14 months	McCarthy Scales of Children's Abilities.	General Cognitive Index which includes verbal scale (pictorial memory, word knowledge, verbal memoery, verbal fluency, opposite analogies test), perceptual-performance scale (block building, puzzle solving, tapping sequence, tigh-left orientation, draw-a-desing, draw-a-child, conceptual grouping tests), and quantitative scale (number questions, numerical memory, and counting and sorting tests).	Level of education completed at the beginning of the pregnancy: i) illiterally or primary school unfinished; ii) primary school; iii) secondary school; iv) university or higher	INMA SABADELL, VALENCIA, GIPUZKOA: Similarities test (verbal sub-test) from the Wechsler Adult Intelligence Scale III (WAIS-III) when children where 4-5 years dol. INMA MENORCA: 2 subtest of the Cattell III A test (non-verbal sub-tests) when children where 9-11 years old	INMA SABADELL, VALENCIA AND MENORCA: HumanOmni1-Quad v1.0 Beadchip (Illumina). Genotype calling was done using the GeneTrain2.0 algorithm based on HapMap clusters implemented in the GenomeStudio software. We applied the following initial quality control thresholds: sample call rate>98% and/or LRR SD<0.3. Then, we checked sex, relatedness (excluded: one duplicated sample and one sibling), heterozy…
Western Australian Pregnancy Cohort (Raine) Study	Raine	8105165; 9224128; 8855394	Prospective cohort	No Between 1989 and 1991, 2900 pregnant women volunteered to be part of the study at King Edward Memorial Hospital looking a prenatal ultrasound scans when they were 18 weeks pregnant. Some of the mothers were followed up at 24, 28 and 38 weeks gestation. The families then continued with follow-up assessments of their babies. 2868 babies remained with the study and were examined on the first or s…	Australia	Pacific	1990	No	Only individuals with at least one caucasian parent (based on response to questionnaire) were genotyped. Principal components were generated for those genotyped and individuals and the top three were included in the analysis.	Retrospecitvely	Information on the duration of breast feeding was collected at the 1, 2 and 3 year follow-ups.	Peabody Picture Vocabulary Test (PPVT-IIIA).	Not applicable	Three questions asked at recruitment during pregnancy: 1. How old were you when you left school? 2. What was the last class at school that you completed? 3. Since leaving school, have you completed any further education?	Not available	Illumina Human660W Quad Array at the Centre for Applied Genomics (Toronto, Ontario, Canada). Individual QC: sex mismatches, one of each pair of individuals where IBD>0.1875, low call rate (<97%), high heterozygosity (<0.3). Genotype QC: Hardy-Weinberg P>5.7x10-7, Call rate>95%, Minor allele frequency >1%. Imputation: MACH (V1.0.16) using the CEU samples from HapMap phase 2 as a reference panel.
Småbørn Kost Og Trivsel-I	SKOT-I	21059086; 25646329	Prospective cohort	No Infants in SKOT-I were recruited by postal invitations to randomly selected parents of infants on the basis of extractions from the National Civil Registration System. SKOT1 required participants to be healthy singletons, born at term, with an age of 9 months ± 2 weeks at the first examination and having Danish-speaking parents.	Denmark	Europe	2007	No	Not applicable	Retrospectively	9 months for exclusive breastfeeding and 18 months for duration of any breastfeeding. All breastfeeding beyond 18 months is coded as 18.5 months and if lack of information at 18 months then any breastfeeding is truncated at 9.5 months (but only for very few participants)	Ages and Stages Questionnaire (3rd edition).	Gross motor, fine motor, personal/social, communication and problem solving scores at 36 month of age	Data collected at offspring age 9 mo. Two line of questions: basic school education 7-12 years of school and then further education (an number of question with cross-reference) ending in a coding of (none, vocational, short education (<3 years) tertiery education (3-4 years) and university education (bachelor, master or candidate). We did not ask for PhD and have therefore truncated at ISCED leve…	Not available	Genotyping array: Illumina HumanCoreExome Beadchip platform. Genotyping Center: The Novo Nordisk Foundation-Center for Basic Metabolic Research, Section of Metabolic Genetics, Copenhagen, Denmark. Genotype calling algorithm: Genotyping module (version 1.9.4) of GenomeStudio software (version 2011.1, Illumina). QC: Call rate: 95% (for individuals and SNPs) Heterozygosity: for the inbreeding QC we …
Småbørn Kost Og Trivsel-II	SKOT-II	25469467; 26111966	Prospective cohort	No Participants for SKOT-II were recruited among offspring of obese pregnant women participating in the intervention study ‘Treatment of Obese Pregnant Women’ (TOP) at Hvidovre Hospital (Hvidovre, Denmark) with dietetic and physical activity counseling, followed by breastfeeding counseling for a subgroup of the participants. The inclusion criteria for SKOT II were equal to SKOT I, except that all…	Denmark	Europe	2011	No	Not applicable	Retrospectively	9 months for exclusive breastfeeding and 18 months for duration of any breastfeeding. All breastfeeding beyond 18 months is coded as 18.5 months and if lack of information at 18 months then any breastfeeding is truncated at 9.5 months (but only for very few participants)	Ages and Stages Questionnaire (3rd edition).	Gross motor, fine motor, personal/social, communication and problem solving scores at 36 month of age	Data collected at offspring age 9 mo. Two line of questions: basic school education 7-12 years of school and then further education (an number of question with cross-reference) ending in a coding of (none, vocational, short education (<3 years) tertiery education (3-4 years) and university education (bachelor, master or candidate). We did not ask for PhD and have therefore truncated at ISCED leve…	Not available	Genotyping array: Illumina HumanCoreExome Beadchip platform. Genotyping Center: The Novo Nordisk Foundation-Center for Basic Metabolic Research, Section of Metabolic Genetics, Copenhagen, Denmark. Genotype calling algorithm: Genotyping module (version 1.9.4) of GenomeStudio software (version 2011.1, Illumina). QC: Call rate: 95% (for individuals and SNPs) Heterozygosity: for the inbreeding QC we …
Saguenay Youth Study	SYS	17469173; 25454417	Prospective cohort	No The SYS cohort includes 1029 adolescents and their 962 parents. The cohort was recruited via adolescents attending high schools in the Saguenay–Lac-Saint-Jean region of Quebec, Canada. The region is home to the largest genetic founder population in North America. Both maternal and paternal grandparents of the adolescents were required to be of French-Canadian ancestry and born in the region; a…	Canada	North America	1992	No	Not applicable	Retrospectively	15.02 years	Wechsler Adult Intelligence Scale (3rd version).	digit span, picture completion, information, coding, similarities, picture arrangement, arithmetic, block design, vocabulary, object assembly, comprehension, verbal comprehension, perceptual organization, processing speed, and symbol . Also verbal, perceptual, full, freedom distraction, and processing IQ.	Level of schooling complete and incomplete measured at time of testing (offspring age 12-18): primary not completed, primary completed, high school not completed, high school completed, college not completed, college completed, university not completed, bachelor completed, master or doctorate.	Computerized cognitive battery of 12 tasks only for a subset (n=470) mothers: visuospatial working memory, grammatical reasoning, Stroop, odd out, spatial span, spatial rotate, feature, digit span, spatial planning, paired associate learning, polygons, and self order.	592 adolescents genotyped with the Illumina Human610-Quad BeadChip (610K SNPs) the remaining adolescents were genotyped with the Illumina HumanOmniExpress BeadChip (700k SNPs). In both genotyping cases SNPs were excluded if call rate <95% and minor allele frequency <0.01 and not in Hardy–Weinberg equilibrium (P<1×10E−6) were excluded. Imputation: pre-phasing using SHAPEIT and imputation using IMP…

## Sheet: Supplementary Table 2
Supplementary Table 2. Characteristics of the studies included in the meta analysis regarding FADS2 polymorphisms.
SNP	Characteristic	Study
		1982Pelotas	ALSPAC	Biobank_Axiom	Biobank_BiLEVE	COPSAC2010	DMHDS	GenerationR	INMA	Raine	SKOT-I & II	SYS
rs174575	HWE P-valuea	0.999	0.60159	0.800641	0.391586	0.652905	0.517806	0.057684	0.351187	0.815393	0.073759	0.811335
	Genotyped or imputed	Imputed	Imputed	Imputed	Imputed	Genotyped	Genotyped	Imputed	Genotyped	Imputed	Imputed	Imputed
	Imputation qualityb	0.995	0.99773	0.99653	0.99653	NA	NA	0.99	NA	0.9835	0.994	0.996435
	MAF	0.260706	0.26262	0.279148	0.275457	0.254083	0.306527	0.275813	0.30814	0.270116	0.204538	0.269161
rs1535	HWE P-valuea	0.084845	0.230719	0.624056	0.451283	0.772584	0.999	0.499716	0.446112	0.044358	0.089128	0.297034
	Genotyped or imputed	Imputed	Imputed	Imputed	Imputed	Genotyped	Genotyped	Imputed	Genotyped	Imputed	Genotyped	Genotyped
	Imputation qualityb	0.999	0.999	0.999	0.999	NA	NA	0.99	NA	0.9994	NA	NA
	MAF	0.344358	0.334477	0.352117	0.348798	0.330309	0.39057	0.35078	0.311671	0.361263	0.284768	0.345203
aComputed using the Fisher's exact test. For imputed variants, best-guess genotypes were used.
bMetrics such as r2 (MACH software) and INFO (IMPUTE2 software).
HWE: Hardy-Weinberg Equilibrium.
MAF: Minor allele frequency. For both genetic variants, G is the minor (ie, rarest) allele.
NA: Not applicable.

## Sheet: Supplementary Table 3
Supplementary Table 3. Characteristics of the studies included in the meta analysis regarding sex, age, maternal education, breastfeeding and FADS2 polymorphisms.
Variable	Study
	1982Pelotas	ALSPAC	Biobank_Axiom	Biobank_BiLEVE	COPSAC2010	DMHDS	GenerationR	INMA	Raine	SKOT-I & II	SYS
Number of individuals	1799	4809	21774	11068	551	859	1786	1131	1047	299	1011
Sex
Female (%)	52.3	50.1	57	51.5	48.5	48.9	50.5	47.8	47.9	48.5	51.8
Male (%)	47.7	49.9	43	48.5	51.5	51.1	49.5	52.2	52.1	51.5	48.2
Age (years)
Minimum	29.4298	7.46886	40	40	2	10	4.87337	3.38672	9.42368	2.85753	11
Maximum	31.1245	10.5079	73	70	2.8	10	9.04312	6.85558	12.3723	3.32329	19
Mean	30.1803	8.64187	56.5112	56.7629	2.5363	10	6.03791	4.76165	10.5528	3.03736	14.5074
Standard deviation	0.342773	0.252728	7.99679	7.86594	0.078787	0	0.337432	0.592578	0.18319	0.090701	1.83279
Median	30.1745	8.5859	58	58	2.5	10	5.97947	4.48049	10.5188	3.01644	14
Interquartile range	0.519518	0.183436	13	12	0.1	0	0.284736	0.453114	0.131419	0.116438	3
Intelligence measure (points)a
Minimum	67	45	0	0	85	45.5483	50	34.9669	58	15	58
Maximum	133	151	13	13	145	141.484	150	147.869	125	60	138
Mean	100.405	105.474	6.26849	6.18531	104.501	100.697	105.745	100.677	104.871	51.5364	104.377
Standard deviation	12.1653	16.3263	2.08646	2.09132	9.56202	14.0328	14.4106	14.4389	11.9166	9.96957	12.059
Median	100	105	6	6	105	100.816	105.5	100.909	106	55	105
Interquartile range	16	23	3	3	10	18.5093	18	18.15	19	11.5	15
Maternal education (years)
Minimum	1	10	NA	NA	10	NA	7	1	7	10	7
Maximum	22	19	NA	NA	19	NA	22	19	19	19	19
Mean	10.9893	14.6979	NA	NA	17.3503	NA	18.9898	12.9956	13.2912	17.1684	15.7887
Standard deviation	4.41594	2.34685	NA	NA	2.83273	NA	3.52694	4.84377	3.87472	2.7235	3.11279
Median	10	15	NA	NA	19	NA	19	13	10	19	13
Interquartile range	6	2	NA	NA	6	NA	3	12	9	4	6
Breastfeedingb
Never (%)	6.8	17.2	27.1	27.7	5.4	43.2	9	8.7	10.2	5	50
Ever (%)	93.2	82.8	72.9	72.3	94.6	56.8	91	91.3	89.8	95	50
Breastfeeding (categories of duration)
None (%)	6.8	17.2	27.1	27.7	0.9	43.2c	10.5	8.7	10.8	1	50.6
0.01-1.00 months (%)	25.1	15.4	NA	NA	4.9	NA	14.5	6.9	10.1	4	10.6
1.01-3.00 months (%)	30.4	16	NA	NA	7.3	NA	17.1	14.2	15.5	4.6	12.6
3.01-6.00 months (%)	15	32.1	NA	NA	18.9	NA	26.8	28.3	17.3	25.2	14.5
>6.00 months (%)	22.7	19.3	NA	NA	68	NA	31.1	41.9	46.3	65.2	11.7
Breastfeeding (continuous, in months)
Minimum	0	0	NA	NA	0	NA	0	0	0	0	0
Maximum	49	18	NA	NA	46.67	NA	14	15.9781	38	18.5	30
Mean	5.91714	3.4333	NA	NA	8.2202	NA	4.54537	5.8097	7.19052	7.60301	2.28614
Standard deviation	9.43312	2.70883	NA	NA	4.92948	NA	3.79298	4.26424	6.39697	3.84559	3.6227
Median	3	3.46154	NA	NA	7.9	NA	3.5	5.06301	6	7.46506	0
Interquartile range	5	5.53846	NA	NA	5.355	NA	5.125	5.91781	9	6.0041	4
Exclusive breastfeedingb
Never (%)	7.3	39.2	NA	NA	20	NA	54.5	18.4	13.5	14.6	68.3
Ever (%)	92.7	60.8	NA	NA	80	NA	45.5	81.6	86.5	85.4	31.7
Exclusive breastfeeding (categories of duration)
None (%)	7.3	39.3	NA	NA	3.8	NA	54.5	18.4	13.5	5	68.3
0.01-1.00 months (%)	30.6	8.7	NA	NA	16.7	NA	0	9.7	15.3	9.6	15
1.01-3.00 months (%)	50.2	39.2	NA	NA	10.7	NA	25	14.9	28.7	9.6	15.3
3.01-6.00 months (%)	11.2	12.8	NA	NA	64.2	NA	20.5	52.1	39.8	64.6	1.4
>6.00 months (%)	0.7	0	NA	NA	4.6	NA	0	4.9	2.7	11.2	0
Exclusive breastfeeding (continuous, in months)
Minimum	0	0	NA	NA	0	NA	0	0	0	0	0
Maximum	12	6.92308	NA	NA	8.5	NA	6	9.99452	10	7.00479	6
Mean	1.99685	1.64625	NA	NA	3.4814	NA	1.33812	3.02114	2.89902	3.72115	0.420406
Standard deviation	1.46508	1.56703	NA	NA	1.94604	NA	1.63494	2.15401	1.94389	1.89365	0.855305
Median	2	1.84615	NA	NA	4.07	NA	0	3.64932	3	4.00274	0
Interquartile range	2.33333	3	NA	NA	3.07	NA	2	4.45479	3	2.00137	0.5
rs174575d
CC (%)	54.6	54.2	52	52.3	55.2	49.1	51.6	51.3	52.7	61.6	53.1
CG (%)	38.6	39	40.2	40.3	38.8	41.3	41.7	41.6	40	36.1	39.8
GG (%)	6.8	6.8	7.8	7.4	6	9.6	6.7	7.1	7.3	2.3	7.1
rs1535d
AA (%)	43.9	43.9	41.9	42.2	44.5	37.1	41.8	46.9	39.4	49	43.6
AG (%)	43.3	45.3	45.8	45.8	45	47.6	46.3	43.9	49.1	45	43.7
GG (%)	12.8	10.8	12.3	12	10.5	15.3	11.9	9.2	11.5	6	12.7
aBiobank_Axiom and Biobank_BiLEVE used a non-standardised test (as described in Supplementary Table 1). SKOT-I & II used the Ages and Stages Questionnaire, which is standardised to have mean=50 and standard deviation=10.
bIn COPSAC2010 and SKOT1-2, the prevalence of having never being breastfed was extremely low. Therefore, in these three studies the following definition was used: "never" if <1 month; "ever" if at least 1 month of duration.
cFor imputed variants, best-guess genotypes are shown used.
dCorresponds to the prevalence of ever being breastfed (data on breastfeeding duration was not available for this study).
NA: Not available.

## Sheet: Supplementary Table 4
Supplementary Table 4. Meta-analytical linear regression coefficients (β) of cognitive measures (in standard deviation units) according to breastfeeding (0: <6 months; 1: ≥6 months), within strata of FADS2 rs174575 or rs1535 genotypes (recessive effect).
Model	Statistic	Fixed effects				Random effects
		FADS2		G×E		FADS2		G×E
		Other genotypes	GG			Other genotypes	GG
rs174575 (CC or CG=0; GG=1)
Unadjusted	I2	-	-	-		80.1026	23.4684	23.0874
Nestimates=8	P-value	4.20799e-44	1.34703e-05	0.514864		1.05225e-05	0.000921828	0.646462
Nsubjects=11733	β	0.280255	0.318694	0.0496871		0.221758	0.293193	0.0422572
	95% CI	0.24; 0.32	0.18; 0.46	-0.10; 0.20		0.12; 0.32	0.12; 0.47	-0.14; 0.22
Adjusted (1)a	I2	-	-	-		71.5092	45.7749	53.6283
Nestimates=8	P-value	2.28009e-41	3.43102e-06	0.378007		5.57347e-07	0.00474211	0.546207
Nsubjects=11706	β	0.286414	0.368133	0.071202		0.236287	0.348557	0.0817603
	95% CI	0.24; 0.33	0.21; 0.52	-0.09; 0.23		0.14; 0.33	0.11; 0.59	-0.18; 0.35
Adjusted (2)b	I2	-	-	-		69.9189	81.2193	82.645
Nestimates=8	P-value	3.81902e-19	0.000186046	0.243807		0.0017722	0.165906	0.496124
Nsubjects=11242	β	0.196646	0.30882	0.0981901		0.150872	0.326074	0.167784
	95% CI	0.15; 0.24	0.15; 0.47	-0.07; 0.26		0.06; 0.25	-0.14; 0.79	-0.32; 0.65
rs1535 (AA or AG=0; GG=1)
Unadjusted	I2	-	-	-		81.5954	8.32765	0
Nestimates=8	P-value	8.59876e-45	7.33167e-05	0.459635		1.96896e-05	0.000338004	0.459635
Nsubjects=12018	β	0.284607	0.234218	-0.0462789		0.223876	0.227867	-0.0462789
	95% CI	0.24; 0.32	0.12; 0.35	-0.17; 0.08		0.12; 0.33	0.10; 0.35	-0.17; 0.08
Adjusted (1)a	I2	-	-	-		74.231	9.12451	8.03704
Nestimates=8	P-value	2.36681e-41	0.000332924	0.248241		6.69594e-06	0.00142922	0.301932
Nsubjects=11991	β	0.291964	0.217036	-0.072763		0.226476	0.210698	-0.0701751
	95% CI	0.25; 0.33	0.10; 0.34	-0.20; 0.05		0.13; 0.33	0.08; 0.34	-0.20; 0.06
Adjusted (2)b	I2	-	-	-		71.3282	0.0971956	3.89948
Nestimates=8	P-value	8.7301e-20	0.0564592	0.193554		0.00345985	0.0568565	0.216431
Nsubjects=11499	β	0.20384	0.117719	-0.0832144		0.145956	0.117655	-0.0823068
	95% CI	0.16; 0.25	0.00; 0.24	-0.21; 0.04		0.05; 0.24	0.00; 0.24	-0.21; 0.05

## Sheet: Supplementary Table 5
Supplementary Table 5. Meta-analytical linear regression coefficients (β) of cognitive measures (in standard deviation units) according to breastfeeding (0: none; 1: 0.01-1.00 months; 2: 1.01-3.00 months; 3: 3.01-6.00 months; 4: >6.00 months), within strata of FADS2 rs174575 or rs1535 genotypes (recessive effect).
Model	Statistic	Fixed effects				Random effects
		FADS2		G×E		FADS2		G×E
		Other genotypes	GG			Other genotypes	GG
rs174575 (CC or CG=0; GG=1)
Unadjusted	I2	-	-	-		81.9146	44.211	57.0657
Nestimates=8	P-value	2.78247e-73	2.51847e-11	0.104389		1.47421e-07	3.50126e-06	0.150372
Nsubjects=11733	β	0.127041	0.164665	0.0419879		0.100543	0.165434	0.0620178
	95% CI	0.11; 0.14	0.12; 0.21	-0.01; 0.09		0.06; 0.14	0.10; 0.24	-0.02; 0.15
Adjusted (1)a	I2	-	-	-		67.7433	41.3569	58.7203
Nestimates=8	P-value	4.81369e-74	2.67712e-10	0.189024		2.76674e-13	5.87097e-05	0.282322
Nsubjects=11706	β	0.133391	0.169585	0.0362755		0.117297	0.168259	0.0557275
	95% CI	0.12; 0.15	0.12; 0.22	-0.02; 0.09		0.09; 0.15	0.09; 0.25	-0.05; 0.16
Adjusted (2)b	I2	-	-	-		73.8435	82.9583	84.5882
Nestimates=8	P-value	2.28376e-37	8.26426e-07	0.132361		2.79558e-05	0.0703698	0.345584
Nsubjects=11242	β	0.0980032	0.139316	0.0437208		0.079292	0.154206	0.0856629
	95% CI	0.08; 0.11	0.08; 0.19	-0.01; 0.10		0.04; 0.12	-0.01; 0.32	-0.09; 0.26
rs1535 (AA or AG=0; GG=1)
Unadjusted	I2	-	-	-		82.3261	11.9045	0
Nestimates=8	P-value	1.88072e-72	6.26265e-10	0.966277		1.70286e-07	8.24148e-08	0.966277
Nsubjects=12018	β	0.128407	0.121893	-0.000888599		0.102686	0.117583	-0.000888599
	95% CI	0.11; 0.14	0.08; 0.16	-0.04; 0.04		0.06; 0.14	0.07; 0.16	-0.04; 0.04
Adjusted (1)a	I2	-	-	-		71.4728	58.0269	54.2894
Nestimates=8	P-value	4.94674e-72	1.51207e-08	0.507737		5.90401e-11	0.0113797	0.634721
Nsubjects=11991	β	0.134461	0.114717	-0.0141034		0.113599	0.0926324	-0.0173031
	95% CI	0.12; 0.15	0.07; 0.15	-0.06; 0.03		0.08; 0.15	0.02; 0.16	-0.09; 0.05
Adjusted (2)b	I2	-	-	-		74.0827	37.4431	29.9463
Nestimates=8	P-value	3.15287e-37	0.000113912	0.675005		5.22814e-05	0.0253155	0.728145
Nsubjects=11499	β	0.099608	0.0820527	-0.00931781		0.0777266	0.0687528	-0.0103259
	95% CI	0.08; 0.11	0.04; 0.12	-0.05; 0.03		0.04; 0.12	0.01; 0.13	-0.07; 0.05

## Sheet: Supplementary Table 6
Supplementary Table 6. Meta-analytical linear regression coefficients (β) of cognitive measures (in standard deviation units) according to breastfeeding (in months of duration), within strata of FADS2 rs174575 or rs1535 genotypes (recessive effect).
Model	Statistic	Fixed effects				Random effects
		FADS2		G×E		FADS2		G×E
		Other genotypes	GG			Other genotypes	GG
rs174575 (CC or CG=0; GG=1)
Unadjusted	I2	-	-	-		95.7986	62.247	13.8768
Nestimates=8	P-value	5.7572e-29	1.29055e-05	0.370678		0.00731447	0.00235481	0.334938
Nsubjects=11733	β	0.0203223	0.0346509	0.0073935		0.0277222	0.0422212	0.00888046
	95% CI	0.02; 0.02	0.02; 0.05	-0.01; 0.02		0.01; 0.05	0.02; 0.07	-0.01; 0.03
Adjusted (1)a	I2	-	-	-		95.2637	75.1041	63.319
Nestimates=8	P-value	2.33741e-30	3.58925e-05	0.60773		0.00237592	0.0266304	0.634712
Nsubjects=11706	β	0.0226844	0.0345364	0.00438536		0.0344184	0.0444647	0.00792375
	95% CI	0.02; 0.03	0.02; 0.05	-0.01; 0.02		0.01; 0.06	0.01; 0.08	-0.02; 0.04
Adjusted (2)b	I2	-	-	-		90.9552	86.8382	85.2772
Nestimates=8	P-value	3.7945e-18	0.00409374	0.781743		0.00678735	0.165145	0.602164
Nsubjects=11242	β	0.0166609	0.0225154	0.00223448		0.0237351	0.0380332	0.0137691
	95% CI	0.01; 0.02	0.01; 0.04	-0.01; 0.02		0.01; 0.04	-0.02; 0.09	-0.04; 0.07
rs153 (AA or AG=0; GG=1)
Unadjusted	I2	-	-	-		95.7664	66.3909	0
Nestimates=8	P-value	9.76334e-30	0.000262406	0.804534		0.00609876	0.0137534	0.804534
Nsubjects=12018	β	0.021338	0.0182887	-0.00133032		0.0287645	0.0248284	-0.00133032
	95% CI	0.02; 0.03	0.01; 0.03	-0.01; 0.01		0.01; 0.05	0.01; 0.04	-0.01; 0.01
Adjusted (1)a	I2	-	-	-		95.3155	72.0883	59.6305
Nestimates=8	P-value	7.69312e-29	0.000305887	0.537754		0.00633427	0.133487	0.330036
Nsubjects=11991	β	0.0225854	0.0195382	-0.00346268		0.0310792	0.0182363	-0.010248
	95% CI	0.02; 0.03	0.01; 0.03	-0.01; 0.01		0.01; 0.05	-0.01; 0.04	-0.03; 0.01
Adjusted (2)b	I2	-	-	-		91.1263	45.2727	35.4766
Nestimates=8	P-value	5.97154e-18	0.0348954	0.319497		0.0129661	0.189592	0.344127
Nsubjects=11499	β	0.0171506	0.0113856	-0.00563337		0.0218726	0.011932	-0.00807545
	95% CI	0.01; 0.02	0.00; 0.02	-0.02; 0.01		0.00; 0.04	-0.01; 0.03	-0.02; 0.01

## Sheet: Supplementary Table 7
Supplementary Table 7. Meta-analytical linear regression coefficients (β) of the interaction between FADS2 rs174575 or rs1535 genotypes (additive effect) with breastfeeding, having cognitive measures (in standard deviation units) as the outcome.
Model	Statistic	Fixed effects					Random effects
		Breastfeeding					Breastfeeding
		Never=0	<6 months=0	Numerically-coded	Months		Never=0	<6 months=0	Numerically-coded	Months
		Ever=1	≥6 months=1	categories			Ever=1	≥6 months=1	categories
rs174575 (CC=0; CG=1; GG=2)
Unadjusted	Nestimates	9	8	8	8		9	8	8	8
	Nsubjects	12916	11733	11733	11733		12916	11733	11733	11733
	I2	-	-	-	-		51.7	10.3	29.1	0
	P-value	0.605845	0.89256	0.271817	0.951223		0.718852	0.927753	0.358887	0.951223
	β	0.0194849	-0.00429553	0.0120612	-0.000192521		0.0226533	-0.0031888	0.0133206	-0.000192521
	95% CI	-0.05; 0.09	-0.07; 0.06	-0.01; 0.03	-0.01; 0.01		-0.10; 0.15	-0.07; 0.07	-0.02; 0.04	-0.01; 0.01
Adjusted (1)a	Nestimates	9	8	8	8		9	8	8	8
	Nsubjects	12889	11706	11706	11706		12889	11706	11706	11706
	I2	-	-	-	-		65.6	30	32	0
	P-value	0.547389	0.962935	0.228273	0.897383		0.650527	0.871752	0.240418	0.897383
	β	0.0223736	-0.00148398	0.0132319	0.00039309		0.0334715	0.00680643	0.0177024	0.00039309
	95% CI	-0.05; 0.10	-0.06; 0.06	-0.01; 0.03	-0.01; 0.01		-0.11; 0.18	-0.08; 0.09	-0.01; 0.05	-0.01; 0.01
Adjusted (2)b	Nestimates	9	8	8	8		9	8	8	8
	Nsubjects	12375	11242	11242	11242		12375	11242	11242	11242
	I2	-	-	-	-		44.7	26.3	32.8	0
	P-value	0.183377	0.860647	0.131594	0.97015		0.25636	0.760763	0.155261	0.97015
	β	0.0504728	0.00564605	0.0171234	-0.000110654		0.0670384	0.0126384	0.0225291	-0.000110654
	95% CI	-0.02; 0.12	-0.06; 0.07	-0.01; 0.04	-0.01; 0.01		-0.05; 0.18	-0.07; 0.09	-0.01; 0.05	-0.01; 0.01
rs1535 (AA=0; AG=1; GG=2)
Unadjusted	Nestimates	9	8	8	8		9	8	8	8
	Nsubjects	13202	12018	12018	12018		13202	12018	12018	12018
	I2	-	-	-	-		14.7	0	24.4	0
	P-value	0.587985	0.254375	0.693634	0.570132		0.594327	0.254375	0.708861	0.570132
	β	0.019019	-0.0335408	0.0040037	-0.0015219		0.0216366	-0.0335408	0.00477266	-0.0015219
	95% CI	-0.05; 0.09	-0.09; 0.02	-0.02; 0.02	-0.01; 0.00		-0.06; 0.10	-0.09; 0.02	-0.02; 0.03	-0.01; 0.00
Adjusted (1)a	Nestimates	9	8	8	8		9	8	8	8
	Nsubjects	13175	11991	11991	11991		13175	11991	11991	11991
	I2	-	-	-	-		47.4	13.7	31.1	16.2
	P-value	0.457575	0.22297	0.786904	0.648089		0.402813	0.328936	0.694686	0.504278
	β	0.0257559	-0.0359629	0.00274236	-0.00121978		0.0457576	-0.032828	0.00537427	-0.00219335
	95% CI	-0.04; 0.09	-0.09; 0.02	-0.02; 0.02	-0.01; 0.00		-0.06; 0.15	-0.10; 0.03	-0.02; 0.03	-0.01; 0.00
Adjusted (2)b	Nestimates	9	8	8	8		9	8	8	8
	Nsubjects	12633	11499	11499	11499		12633	11499	11499	11499
	I2	-	-	-	-		8.5	6.7	18.4	0
	P-value	0.149989	0.412646	0.42911	0.466809		0.156964	0.476555	0.414958	0.466809
	β	0.0507809	-0.0243583	0.00832163	-0.00191664		0.0546	-0.0226862	0.0103605	-0.00191664
	95% CI	-0.02; 0.12	-0.08; 0.03	-0.01; 0.03	-0.01; 0.00		-0.02; 0.13	-0.09; 0.04	-0.01; 0.04	-0.01; 0.00

## Sheet: Supplementary Table 8
Supplementary Table 8. Meta-analytical linear regression coefficients (β) of the interaction between FADS2 rs174575 or rs1535 genotypes (dominant effect) with breastfeeding, having cognitive measures (in standard deviation units) as the outcome.
Model	Statistic	Fixed effects					Random effects
		Breastfeeding					Breastfeeding
		Never=0	<6 months=0	Numerically-coded	Months		Never=0	<6 months=0	Numerically-coded	Months
		Ever=1	≥6 months=1	categories			Ever=1	≥6 months=1	categories
rs174575 (CC=0; CG=1 or GG=1)
Unadjusted	Nestimates	9	8	8	8		9	8	8	8
	Nsubjects	12916	11733	11733	11733		12916	11733	11733	11733
	I2	-	-	-	-		43	18.3	23.9	0
	P-value	0.732861	0.511373	0.471164	0.806508		0.780019	0.670987	0.512069	0.806508
	β	0.0161637	-0.0257233	0.00981194	-0.000892474		0.0203251	-0.0198392	0.0113512	-0.000892474
	95% CI	-0.08; 0.11	-0.10; 0.05	-0.02; 0.04	-0.01; 0.01		-0.12; 0.16	-0.11; 0.07	-0.02; 0.05	-0.01; 0.01
Adjusted (1)a	Nestimates	9	8	8	8		9	8	8	8
	Nsubjects	12889	11706	11706	11706		12889	11706	11706	11706
	I2	-	-	-	-		56.2	24	12.4	0
	P-value	0.653014	0.592513	0.34758	0.997989		0.703746	0.834708	0.331685	0.997989
	β	0.02131	-0.021011	0.0128064	9.0713e-06		0.0320534	-0.0102873	0.0151446	9.0713e-06
	95% CI	-0.07; 0.11	-0.10; 0.06	-0.01; 0.04	-0.01; 0.01		-0.13; 0.20	-0.11; 0.09	-0.02; 0.05	-0.01; 0.01
Adjusted (2)b	Nestimates	9	8	8	8		9	8	8	8
	Nsubjects	12375	11242	11242	11242		12375	11242	11242	11242
	I2	-	-	-	-		29.2	16.7	5.8	0
	P-value	0.219489	0.74773	0.214845	0.908817		0.230034	0.914184	0.213127	0.908817
	β	0.0593257	-0.0126846	0.0173992	-0.000402523		0.0787663	-0.00502184	0.0187051	-0.000402523
	95% CI	-0.04; 0.15	-0.09; 0.06	-0.01; 0.04	-0.01; 0.01		-0.05; 0.21	-0.10; 0.09	-0.01; 0.05	-0.01; 0.01
rs1535 (AA=0; AG=1 or GG=1)
Unadjusted	Nestimates	9	8	8	8		9	8	8	8
	Nsubjects	13202	12018	12018	12018		13202	12018	12018	12018
	I2	-	-	-	-		0	0	11.6	0
	P-value	0.439048	0.289252	0.590981	0.618815		0.439048	0.289252	0.578946	0.618815
	β	0.037362	-0.0410837	0.00732924	-0.00179061		0.037362	-0.0410837	0.00854745	-0.00179061
	95% CI	-0.06; 0.13	-0.12; 0.03	-0.02; 0.03	-0.01; 0.01		-0.06; 0.13	-0.12; 0.03	-0.02; 0.04	-0.01; 0.01
Adjusted (1)a	Nestimates	9	8	8	8		9	8	8	8
	Nsubjects	13175	11991	11991	11991		13175	11991	11991	11991
	I2	-	-	-	-		24.1	8.6	14	0
	P-value	0.399123	0.315147	0.562113	0.722842		0.295096	0.377006	0.51816	0.722842
	β	0.040847	-0.0390349	0.00791213	-0.00126859		0.0651916	-0.0374012	0.010197	-0.00126859
	95% CI	-0.05; 0.14	-0.12; 0.04	-0.02; 0.03	-0.01; 0.01		-0.06; 0.19	-0.12; 0.05	-0.02; 0.04	-0.01; 0.01
Adjusted (2)b	Nestimates	9	8	8	8		9	8	8	8
	Nsubjects	12633	11499	11499	11499		12633	11499	11499	11499
	I2	-	-	-	-		0	0	11.9	0
	P-value	0.226134	0.680663	0.230323	0.711512		0.226134	0.680663	0.225619	0.711512
	β	0.0595713	-0.0161645	0.016898	-0.00129452		0.0595713	-0.0161645	0.0194857	-0.00129452
	95% CI	-0.04; 0.16	-0.09; 0.06	-0.01; 0.04	-0.01; 0.01		-0.04; 0.16	-0.09; 0.06	-0.01; 0.05	-0.01; 0.01

## Sheet: Supplementary Table 9
Supplementary Table 9. Meta-analytical linear regression coefficients (β) of the interaction between FADS2 rs174575 or rs1535 genotypes (overdominant effect) with breastfeeding, having cognitive measures (in standard deviation units) as the outcome.
Model	Statistic	Fixed effects					Random effects
		Breastfeeding					Breastfeeding
		Never=0	<6 months=0	Numerically-coded	Months		Never=0	<6 months=0	Numerically-coded	Months
		Ever=1	≥6 months=1	categories			Ever=1	≥6 months=1	categories
rs174575 (CC or GG=0; CG=1)
Unadjusted	Nestimates	9	8	8	8		9	8	8	8
	Nsubjects	12916	11733	11733	11733		12916	11733	11733	11733
	I2	-	-	-	-		53.1	19.5	13.8	0
	P-value	0.965264	0.253038	0.980192	0.566776		0.926369	0.457969	0.915026	0.566776
	β	0.00208168	-0.0456523	0.000344192	-0.00210506		0.00755323	-0.0357662	0.00171436	-0.00210506
	95% CI	-0.09; 0.10	-0.12; 0.03	-0.03; 0.03	-0.01; 0.01		-0.15; 0.17	-0.13; 0.06	-0.03; 0.03	-0.01; 0.01
Adjusted (1)a	Nestimates	9	8	8	8		9	8	8	8
	Nsubjects	12889	11706	11706	11706		12889	11706	11706	11706
	I2	-	-	-	-		57	19.1	0	0
	P-value	0.862388	0.342173	0.716137	0.866672		0.871187	0.580315	0.716137	0.866672
	β	0.00831295	-0.0380388	0.0050617	-0.000621279		0.013998	-0.0266788	0.0050617	-0.000621279
	95% CI	-0.09; 0.10	-0.12; 0.04	-0.02; 0.03	-0.01; 0.01		-0.16; 0.18	-0.12; 0.07	-0.02; 0.03	-0.01; 0.01
Adjusted (2)b	Nestimates	9	8	8	8		9	8	8	8
	Nsubjects	12375	11242	11242	11242		12375	11242	11242	11242
	I2	-	-	-	-		30.8	17.7	0	0
	P-value	0.353254	0.441174	0.430001	0.900419		0.314119	0.661648	0.430001	0.900419
	β	0.0456675	-0.0310434	0.0113018	-0.000453465		0.0685235	-0.02104	0.0113018	-0.000453465
	95% CI	-0.05; 0.14	-0.11; 0.05	-0.02; 0.04	-0.01; 0.01		-0.06; 0.20	-0.12; 0.07	-0.02; 0.04	-0.01; 0.01
rs1535 (AA=0 or GG=0; AG=1)
Unadjusted	Nestimates	9	8	8	8		9	8	8	8
	Nsubjects	13202	12018	12018	12018		13202	12018	12018	12018
	I2	-	-	-	-		6.7	0	0	0
	P-value	0.468676	0.577787	0.654708	0.73786		0.398673	0.577787	0.654708	0.73786
	β	0.0339636	-0.0214166	0.00601429	-0.00118568		0.0427438	-0.0214166	0.00601429	-0.00118568
	95% CI	-0.06; 0.13	-0.10; 0.05	-0.02; 0.03	-0.01; 0.01		-0.06; 0.14	-0.10; 0.05	-0.02; 0.03	-0.01; 0.01
Adjusted (1)a	Nestimates	9	8	8	8		9	8	8	8
	Nsubjects	13175	11991	11991	11991		13175	11991	11991	11991
	I2	-	-	-	-		24.4	0	0	0
	P-value	0.522183	0.582273	0.519918	0.756255		0.36825	0.582273	0.519918	0.756255
	β	0.0302494	-0.0212452	0.00868723	-0.00113079		0.0547891	-0.0212452	0.00868723	-0.00113079
	95% CI	-0.06; 0.12	-0.10; 0.05	-0.02; 0.04	-0.01; 0.01		-0.06; 0.17	-0.10; 0.05	-0.02; 0.04	-0.01; 0.01
Adjusted (2)b	Nestimates	9	8	8	8		9	8	8	8
	Nsubjects	12633	11499	11499	11499		12633	11499	11499	11499
	I2	-	-	-	-		0	0	0	0
	P-value	0.657614	0.856027	0.1637	0.862883		0.657614	0.856027	0.1637	0.862883
	β	0.0214482	0.00705896	0.0193543	0.000614067		0.0214482	0.00705896	0.0193543	0.000614067
	95% CI	-0.07; 0.12	-0.07; 0.08	-0.01; 0.05	-0.01; 0.01		-0.07; 0.12	-0.07; 0.08	-0.01; 0.05	-0.01; 0.01

## Sheet: Supplementary Table 10
Supplementary Table 10. Meta-analytical linear regression coefficients (β) of the interaction between FADS2 rs174575 or rs1535 genotypes (recessive effect) with exclusive breastfeeding, having cognitive measures (in standard deviation units) as the outcome.
Model	Statistic	Fixed effects				Random effects
		Breastfeeding				Breastfeeding
		Never=0	Numerically-coded	Months		Never=0	Numerically-coded	Months
		Ever=1	categories			Ever=1	categories
rs174575 (CC or CG=0; GG=1)
Unadjusted	Nestimates	8	8	8		8	8	8
	Nsubjects	11388	11386	11386		11388	11386	11386
	I2	-	-	-		51.8	1.4	0
	P-value	0.814335	0.943808	0.705688		0.992535	0.95683	0.705688
	β	0.0192763	0.00234344	0.00858465		-0.00124016	0.00182344	0.00858465
	95% CI	-0.14; 0.18	-0.06; 0.07	-0.04; 0.05		-0.26; 0.26	-0.06; 0.07	-0.04; 0.05
Adjusted (1)a	Nestimates	8	8	8		8	8	8
	Nsubjects	11363	11361	11361		11363	11361	11361
	I2	-	-	-		47.5	68.3	70.3
	P-value	0.328635	0.646753	0.411264		0.694569	0.891483	0.811973
	β	0.0836262	0.0167058	0.019819		0.0559308	0.0106396	0.01244
	95% CI	-0.08; 0.25	-0.05; 0.09	-0.03; 0.07		-0.22; 0.34	-0.14; 0.16	-0.09; 0.11
Adjusted (2)b	Nestimates	8	8	8		8	8	8
	Nsubjects	11000	10998	10998		11000	10998	10998
	I2	-	-	-		85.5	84.9	86.7
	P-value	0.227242	0.551858	0.51979		0.651808	0.681937	0.885901
	β	0.105355	0.0213476	0.015413		0.127118	0.0453264	0.0113808
	95% CI	-0.07; 0.28	-0.05; 0.09	-0.03; 0.06		-0.43; 0.68	-0.17; 0.26	-0.14; 0.17
rs1535 (AA=0 or AG=0; GG=1)
Unadjusted	Nestimates	8	8	8		8	8	8
	Nsubjects	11671	11669	11669		11671	11669	11669
	I2	-	-	-		26.8	0	0
	P-value	0.788479	0.633286	0.464974		0.655583	0.633286	0.464974
	β	-0.0178488	-0.0130376	-0.0133677		-0.0389012	-0.0130376	-0.0133677
	95% CI	-0.15; 0.11	-0.07; 0.04	-0.05; 0.02		-0.21; 0.13	-0.07; 0.04	-0.05; 0.02
Adjusted (1)a	Nestimates	8	8	8		8	8	8
	Nsubjects	11646	11644	11644		11646	11644	11644
	I2	-	-	-		13.2	11.4	62.8
	P-value	0.668973	0.34871	0.136637		0.596001	0.339031	0.142856
	β	-0.0285949	-0.0259944	-0.0280291		-0.041333	-0.0299637	-0.0507705
	95% CI	-0.16; 0.10	-0.08; 0.03	-0.06; 0.01		-0.19; 0.11	-0.09; 0.03	-0.12; 0.02
Adjusted (2)b	Nestimates	8	8	8		8	8	8
	Nsubjects	11255	11253	11253		11255	11253	11253
	I2	-	-	-		29.2	0	20.9
	P-value	0.961778	0.369096	0.094119		0.958819	0.369096	0.12046
	β	0.00323122	-0.0249818	-0.0313265		-0.00479014	-0.0249818	-0.0352699
	95% CI	-0.13; 0.14	-0.08; 0.03	-0.07; 0.01		-0.19; 0.18	-0.08; 0.03	-0.08; 0.01

[truncated: 5 more sheets: Supplementary Table 11, Supplementary Table 12, Supplementary Table 13, Supplementary Table 14, Supplementary Table 15]
